# Supplementary material for: Mapping the drivers of within-host pathogen evolution using massive data sets
Source: Nat Commun. 2019 Jul 9;10:3017. doi: 10.1038/s41467-019-10724-w (PMC6616926; doi:10.1038/s41467-019-10724-w)
Supplement: Supplementary file 4 — Source Data [file 41467_2019_10724_MOESM4_ESM.zip]

Archive with 37 entries (34 files):
- source_data_files/
- source_data_files/Supplementary_Figure_18.Rdata
- source_data_files/Supplementary_Figure_9.Rdata
- source_data_files/.DS_Store
- __MACOSX/
- __MACOSX/source_data_files/
- __MACOSX/source_data_files/._.DS_Store
- source_data_files/Supplementary_Figure_8.Rdata
- source_data_files/Supplementary_Table_9.Rdata
- source_data_files/Supplementary_Figure_19.Rdata
- source_data_files/Supplementary_Figure_20.Rdata
- source_data_files/Supplementary_Figure_13.Rdata
- source_data_files/Figure_5.Rdata
- source_data_files/Table_4.Rdata
- source_data_files/Supplementary_Figure_2.Rdata
- source_data_files/Supplementary_Figure_11.Rdata
- __MACOSX/source_data_files/._Supplementary_Figure_11.Rdata
- source_data_files/Supplementary_Figure_15.Rdata
- source_data_files/Supplementary_Figure_6.Rdata
- source_data_files/Supplementary_Table_5.Rdata
- source_data_files/Figure_3.Rdata
- source_data_files/.Rapp.history
- source_data_files/Supplementary_Figure_4.Rdata
- source_data_files/Supplementary_Figure_17.Rdata
- source_data_files/Supplementary_Figure_3.Rdata
- source_data_files/Supplementary_Figure_10.Rdata
- source_data_files/Supplementary_Figure_12.Rdata
- source_data_files/Table_5.Rdata
- source_data_files/Figure_4.Rdata
- source_data_files/Supplementary_Table_6.Rdata
- source_data_files/Supplementary_Figure_5.Rdata
- source_data_files/Supplementary_Figure_16.Rdata
- source_data_files/Supplementary_Figure_14.Rdata
- source_data_files/Supplementary_Figure_7.Rdata
- source_data_files/Figure_2.Rdata
- source_data_files/Supplementary_Table_4.Rdata
- source_data_files/Table_3.Rdata
